# Supplementary material for: Systematic Assessment of Risk of Fever in Solid Tumor Patients Treated With PD-1/PD-L1 Inhibitors: A Systematic Review and Meta-Analysis
Source: Front Oncol. 2020 Oct 29;10:570080. doi: 10.3389/fonc.2020.570080 (PMC7658543; doi:10.3389/fonc.2020.570080)
Supplement: Supplementary file 1 [file Data_Sheet_1.zip › Table 3.XLS]

## Sheet: PubMedSearchHistory
Search number	Query	Sort By	Filters	Search Details	Results	Time
16	(#3) AND (#6)		Abstract, Clinical Trial, Clinical Trial, Phase II, Clinical Trial, Phase III, Clinical Trial, Phase IV, Randomized Controlled Trial, in the last 10 years, Humans, Cancer	(((((((((((((((((((("cysts"[MeSH Terms] OR "cysts"[All Fields]) OR "cyst"[All Fields]) OR "neoplasm s"[All Fields]) OR "neoplasms"[MeSH Terms]) OR "neoplasms"[All Fields]) OR "neoplasm"[All Fields]) OR "neurofibroma"[MeSH Terms]) OR "neurofibroma"[All Fields]) OR "neurofibromas"[All Fields]) OR "tumor s"[All Fields]) OR "tumoral"[All Fields]) OR "tumorous"[All Fields]) OR "tumour"[All Fields]) OR…	651	1899-12-31 20:26:12
15	(#3) AND (#6)		Clinical Trial, Clinical Trial, Phase II, Clinical Trial, Phase III, Clinical Trial, Phase IV, Randomized Controlled Trial, in the last 10 years, Humans, Cancer	(((((((((((((((((((("cysts"[MeSH Terms] OR "cysts"[All Fields]) OR "cyst"[All Fields]) OR "neoplasm s"[All Fields]) OR "neoplasms"[MeSH Terms]) OR "neoplasms"[All Fields]) OR "neoplasm"[All Fields]) OR "neurofibroma"[MeSH Terms]) OR "neurofibroma"[All Fields]) OR "neurofibromas"[All Fields]) OR "tumor s"[All Fields]) OR "tumoral"[All Fields]) OR "tumorous"[All Fields]) OR "tumour"[All Fields]) OR…	679	1899-12-31 20:25:20
14	(#3) AND (#6)		Clinical Trial, Clinical Trial, Phase II, Clinical Trial, Phase III, Clinical Trial, Phase IV, Randomized Controlled Trial, in the last 10 years, Humans	(((((((((((((((((((("cysts"[MeSH Terms] OR "cysts"[All Fields]) OR "cyst"[All Fields]) OR "neoplasm s"[All Fields]) OR "neoplasms"[MeSH Terms]) OR "neoplasms"[All Fields]) OR "neoplasm"[All Fields]) OR "neurofibroma"[MeSH Terms]) OR "neurofibroma"[All Fields]) OR "neurofibromas"[All Fields]) OR "tumor s"[All Fields]) OR "tumoral"[All Fields]) OR "tumorous"[All Fields]) OR "tumour"[All Fields]) OR…	680	1899-12-31 20:24:42
13	(#3) AND (#6)		Clinical Trial, Clinical Trial, Phase II, Clinical Trial, Phase III, Randomized Controlled Trial, in the last 10 years, Humans	(((((((((((((((((((("cysts"[MeSH Terms] OR "cysts"[All Fields]) OR "cyst"[All Fields]) OR "neoplasm s"[All Fields]) OR "neoplasms"[MeSH Terms]) OR "neoplasms"[All Fields]) OR "neoplasm"[All Fields]) OR "neurofibroma"[MeSH Terms]) OR "neurofibroma"[All Fields]) OR "neurofibromas"[All Fields]) OR "tumor s"[All Fields]) OR "tumoral"[All Fields]) OR "tumorous"[All Fields]) OR "tumour"[All Fields]) OR…	680	1899-12-31 20:24:37
12	(#3) AND (#6)		Clinical Trial, Clinical Trial, Phase II, Randomized Controlled Trial, in the last 10 years, Humans	(((((((((((((((((((("cysts"[MeSH Terms] OR "cysts"[All Fields]) OR "cyst"[All Fields]) OR "neoplasm s"[All Fields]) OR "neoplasms"[MeSH Terms]) OR "neoplasms"[All Fields]) OR "neoplasm"[All Fields]) OR "neurofibroma"[MeSH Terms]) OR "neurofibroma"[All Fields]) OR "neurofibromas"[All Fields]) OR "tumor s"[All Fields]) OR "tumoral"[All Fields]) OR "tumorous"[All Fields]) OR "tumour"[All Fields]) OR…	680	1899-12-31 20:24:32
11	(#3) AND (#6)		Clinical Trial, Randomized Controlled Trial, in the last 10 years, Humans	(((((((((((((((((((("cysts"[MeSH Terms] OR "cysts"[All Fields]) OR "cyst"[All Fields]) OR "neoplasm s"[All Fields]) OR "neoplasms"[MeSH Terms]) OR "neoplasms"[All Fields]) OR "neoplasm"[All Fields]) OR "neurofibroma"[MeSH Terms]) OR "neurofibroma"[All Fields]) OR "neurofibromas"[All Fields]) OR "tumor s"[All Fields]) OR "tumoral"[All Fields]) OR "tumorous"[All Fields]) OR "tumour"[All Fields]) OR…	680	1899-12-31 20:23:36
10	(#3) AND (#6)		Clinical Trial, Randomized Controlled Trial, in the last 10 years	(((((((((((((((((((("cysts"[MeSH Terms] OR "cysts"[All Fields]) OR "cyst"[All Fields]) OR "neoplasm s"[All Fields]) OR "neoplasms"[MeSH Terms]) OR "neoplasms"[All Fields]) OR "neoplasm"[All Fields]) OR "neurofibroma"[MeSH Terms]) OR "neurofibroma"[All Fields]) OR "neurofibromas"[All Fields]) OR "tumor s"[All Fields]) OR "tumoral"[All Fields]) OR "tumorous"[All Fields]) OR "tumour"[All Fields]) OR…	681	1899-12-31 20:22:21
9	(#3) AND (#6)		Clinical Trial, in the last 10 years	(((((((((((((((((((("cysts"[MeSH Terms] OR "cysts"[All Fields]) OR "cyst"[All Fields]) OR "neoplasm s"[All Fields]) OR "neoplasms"[MeSH Terms]) OR "neoplasms"[All Fields]) OR "neoplasm"[All Fields]) OR "neurofibroma"[MeSH Terms]) OR "neurofibroma"[All Fields]) OR "neurofibromas"[All Fields]) OR "tumor s"[All Fields]) OR "tumoral"[All Fields]) OR "tumorous"[All Fields]) OR "tumour"[All Fields]) OR…	681	1899-12-31 20:21:45
8	(#3) AND (#6)		in the last 10 years	(((((((((((((((((((("cysts"[MeSH Terms] OR "cysts"[All Fields]) OR "cyst"[All Fields]) OR "neoplasm s"[All Fields]) OR "neoplasms"[MeSH Terms]) OR "neoplasms"[All Fields]) OR "neoplasm"[All Fields]) OR "neurofibroma"[MeSH Terms]) OR "neurofibroma"[All Fields]) OR "neurofibromas"[All Fields]) OR "tumor s"[All Fields]) OR "tumoral"[All Fields]) OR "tumorous"[All Fields]) OR "tumour"[All Fields]) OR…	19577	1899-12-31 20:21:35
7	(#3) AND (#6)			(((((((((((((((((((("cysts"[MeSH Terms] OR "cysts"[All Fields]) OR "cyst"[All Fields]) OR "neoplasm s"[All Fields]) OR "neoplasms"[MeSH Terms]) OR "neoplasms"[All Fields]) OR "neoplasm"[All Fields]) OR "neurofibroma"[MeSH Terms]) OR "neurofibroma"[All Fields]) OR "neurofibromas"[All Fields]) OR "tumor s"[All Fields]) OR "tumoral"[All Fields]) OR "tumorous"[All Fields]) OR "tumour"[All Fields]) OR…	19908	1899-12-31 20:21:21
6	(#4) OR (#5)			"PD-1"[All Fields] OR "PD-L1"[All Fields] OR "PD1"[All Fields] OR "PDL1"[All Fields] OR "nivolumab"[MeSH Terms] OR "nivolumab"[All Fields] OR "nivolumab s"[All Fields] OR "nivolumab"[MeSH Terms] OR "nivolumab"[All Fields] OR "opdivo"[All Fields] OR "nivolumab s"[All Fields] OR "pembrolizumab"[Supplementary Concept] OR "pembrolizumab"[All Fields] OR "pembrolizumab"[Supplementary Concept] OR "pembr…	24603	1899-12-31 20:20:18
5	((((((((((((nivolumab) OR (Opdivo)) OR (pembrolizumab)) OR (Keytruda)) OR (Imfinzi)) OR (MK-3475)) OR (atezolizumab)) OR (Tecentriq)) OR (MPDL3280A)) OR (avelumab)) OR (Bavencio)) OR (durvalumab)) OR (BMS-963558)			"nivolumab"[MeSH Terms] OR "nivolumab"[All Fields] OR "nivolumab s"[All Fields] OR "nivolumab"[MeSH Terms] OR "nivolumab"[All Fields] OR "opdivo"[All Fields] OR "nivolumab s"[All Fields] OR "pembrolizumab"[Supplementary Concept] OR "pembrolizumab"[All Fields] OR "pembrolizumab"[Supplementary Concept] OR "pembrolizumab"[All Fields] OR "keytruda"[All Fields] OR "durvalumab"[Supplementary Concept] O…	7852	1899-12-31 20:19:56
4	(((PD-1) OR (PD-L1)) OR (PD1)) OR (PDL1)			"PD-1"[All Fields] OR "PD-L1"[All Fields] OR "PD1"[All Fields] OR "PDL1"[All Fields]	20678	1899-12-31 20:16:45
3	(#1) OR (#2)			((((((((((((((((((("cysts"[MeSH Terms] OR "cysts"[All Fields]) OR "cyst"[All Fields]) OR "neoplasm s"[All Fields]) OR "neoplasms"[MeSH Terms]) OR "neoplasms"[All Fields]) OR "neoplasm"[All Fields]) OR "neurofibroma"[MeSH Terms]) OR "neurofibroma"[All Fields]) OR "neurofibromas"[All Fields]) OR "tumor s"[All Fields]) OR "tumoral"[All Fields]) OR "tumorous"[All Fields]) OR "tumour"[All Fields]) OR …	4699569	1899-12-31 20:15:43
2	(((((((tumour) OR (tumor)) OR (cancer)) OR (precancer)) OR (pre-cancer)) OR (malignant)) OR (pre-malignant)) OR (premalignant)			((((((((((((((((((((((((("cysts"[MeSH Terms] OR "cysts"[All Fields]) OR "cyst"[All Fields]) OR "neoplasm s"[All Fields]) OR "neoplasms"[MeSH Terms]) OR "neoplasms"[All Fields]) OR "neoplasm"[All Fields]) OR "neurofibroma"[MeSH Terms]) OR "neurofibroma"[All Fields]) OR "neurofibromas"[All Fields]) OR "tumor s"[All Fields]) OR "tumoral"[All Fields]) OR "tumorous"[All Fields]) OR "tumour"[All Fields…	4699569	1899-12-31 20:15:07
1	neoplasm			"cysts"[MeSH Terms] OR "cysts"[All Fields] OR "cyst"[All Fields] OR "neoplasm s"[All Fields] OR "neoplasms"[MeSH Terms] OR "neoplasms"[All Fields] OR "neoplasm"[All Fields] OR "neurofibroma"[MeSH Terms] OR "neurofibroma"[All Fields] OR "neurofibromas"[All Fields] OR "tumor s"[All Fields] OR "tumoral"[All Fields] OR "tumorous"[All Fields] OR "tumour"[All Fields] OR "tumor"[All Fields] OR "tumour s…	4077152	1899-12-31 20:12:12
